# Supplementary material for: Predictors of Intra-Operative and Post-Operative Pain Associated with Routine Dental Procedures in Children: A Systematic Review and Meta-Analysis
Source: Dent J (Basel). 2023 Dec 25;12(1):4. doi: 10.3390/dj12010004 (PMC10814801; doi:10.3390/dj12010004)
Supplement: Supplementary file 1 [file dentistry-12-00004-s001.zip]

Archive with 1 entries (1 files):
- dentistry-2717646-supplementary.pdf
